# Supplementary material for: Effects of Menu Labeling Policies on Transnational Restaurant Chains to Promote a Healthy Diet: A Scoping Review to Inform Policy and Research
Source: Nutrients. 2020 May 26;12(6):1544. doi: 10.3390/nu12061544 (PMC7352298; doi:10.3390/nu12061544)
Supplement: Supplementary file 1 [file nutrients-12-01544-s001.zip]

Archive with 3 entries (3 files):
- Supplementary material/Supplementary material 1.docx
- Supplementary material/Supplementary material 2.docx
- Supplementary material/Supplementary material 3.docx
